# Supplementary material for: The Chinese Version of the Patient Education Materials Assessment Tool for Printable Materials: Translation, Adaptation, and Validation Study
Source: J Med Internet Res. 2023 May 18;25:e39808. doi: 10.2196/39808 (PMC10236277; doi:10.2196/39808)
Supplement: Multimedia Appendix 1 [file jmir_v25i1e39808_app1.xlsx]

## Sheet: Health tools
			Assessment Tools	不赞同 = 0	赞同 = 1	不适用=N/A
American PEMAT Instrument	可理解性	1	这篇文章目的非常明确。
		2	这篇文章不含不相关的内容。
		3	这篇文章用的是日常用语。
		4	专业词汇只是让读者熟悉下这词而已。如果用了专业词汇，作者也给出了解释和定义。
		5	这篇文章用的主动句 （不是没有主语的、复杂的被动句）。
		6	文章中的数字很清楚，便于理解。
		7	读者不需要自己做计算。
		8	这篇文章把大块信息分为一小段、一小段的内容。
		9	文章的题目让人一看就知道这篇文章是关于什么的。
		10	文章的内容逻辑性强。
		11	文章有个小结。
		12	文章用视觉图形 (箭头…..) 来强调文章的重点和要点。
		13	文章多用图表和示意图 (如健康饮食营养比例图) 来帮助人更方便地理解内容。
		14	图示的使用是强调主要内容，而不是分散读者的注意力。
		15	图示有很清楚的题目或注释。
		16	图片和照片很清晰，易识别。
		17	图表简单，有短小清楚的行、列标题。
	可操作性	18	文章非常明确地给出了至少一个读者可以遵循的行动建议。
		19	文章在给行动建议的时候，很明确指出了针对的读者是谁。
		20	文章在建议行动时候，把行动进一步分解成了明确的、可行的具体步骤。
		21	文章提供了简易、便于计划、记录的工具 （如食谱计划簿、打勾表）以便读者采取行动。
		22	文章给了简单例子如何做计算。
		23	文章解释了如何使用各种图示来采取行动。
		24	文章尽可能多用了图表来方便读者按照建议来采取行动。
